# Supplementary material for: Importance of Vaccination against SARS-CoV-2 in Patients with Interstitial Lung Disease Associated with Systemic Autoimmune Disease
Source: J Clin Med. 2022 Apr 26;11(9):2437. doi: 10.3390/jcm11092437 (PMC9106041; doi:10.3390/jcm11092437)
Supplement: Supplementary file 1 [file jcm-11-02437-s001.zip]

Archive with 1 entries (1 files):
- jcm-1646877-Supplementary Materials.pdf
